# Supplementary material for: Empirical Bayes analysis of single nucleotide polymorphisms
Source: BMC Bioinformatics. 2008 Mar 6;9:144. doi: 10.1186/1471-2105-9-144 (PMC2335278; doi:10.1186/1471-2105-9-144)
Supplement: Additional file 1 — scriptEBAMSNP.R. This file that can be opened either in R or in any txt-editor contains the R code that has been used to generate the results presented in this paper. [file 1471-2105-9-144-S1.r]

# This file contains R code for reproducing the results presented in the paper
# "Empirical Bayes Analysis of Single Nucleotide Polymorphisms" by Holger Schwender and Katja Ickstadt.

# This analysis has been done using R version 2.5.0 (2007-04-23) under Windows XP.
# For the package versions, see the comments when loading the respective package.


############
############
## Preperation of the subsets of the HapMap data

# First, the following files need to be downloaded and extracted to the R working directory.
# Please note that the size of the first file is 508 MB.
#
# http://www.affymetrix.com/support/downloads/data/500K_HapMap270_BRLMM.zip   (BRLMM genotypes)
# http://www.hapmap.org/downloads/samples_individuals/pedinfo2sample_CEU.txt.gz  (labels for CEPH)
# http://www.hapmap.org/downloads/samples_individuals/pedinfo2sample_CHB.txt.gz  (labels for Han Chinese)
# http://www.hapmap.org/downloads/samples_individuals/pedinfo2sample_JPT.txt.gz  (labels for Japanese)
# http://www.hapmap.org/downloads/samples_individuals/pedinfo2sample_YRI.txt.gz  (labels for Yoruba)


# Obtain the labels of the samples, and (for CEU und YRI) exclude the children

chb <- read.delim("pedinfo2sample_CHB.txt" , header = FALSE)
ids.chb <- as.character(chb[ ,7])
ids.chb <- gsub("urn:LSID:dcc.hapmap.org:Sample:", "", ids.chb)
ids.chb <- gsub(":1", "", ids.chb)

jpt <- read.delim("pedinfo2sample_JPT.txt", header = FALSE)
ids.jpt <- as.character(jpt[ ,7])
ids.jpt <- gsub("urn:LSID:dcc.hapmap.org:Sample:", "", ids.jpt)
ids.jpt <- gsub(":1", "", ids.jpt)

ceu <- read.delim("pedinfo2sample_CEU.txt", header = FALSE)
ceu <- ceu[ceu[ ,3] == 0, ]
ids.ceu <- as.character(ceu[ ,7])
ids.ceu <- gsub("urn:lsid:dcc.hapmap.org:Sample:", "", ids.ceu)
ids.ceu <- gsub(":1", "", ids.ceu)

yri <- read.delim("pedinfo2sample_YRI.txt", header = FALSE)
yri <- yri[yri[ ,3] == 0, ]
ids.yri <- as.character(yri[ ,7])
ids.yri <- gsub("urn:LSID:dcc.hapmap.org:Sample:", "", ids.yri)
ids.yri <- gsub(":1", "", ids.yri)


# Match the samples with the columns of the BRLMM genotype data set. 

tmp <- read.delim("Nsp_HapMap270.brlmm.call", header = TRUE, nrows = 3, row.names = 1)
ids.chb <- which(colnames(tmp) %in% ids.chb)
ids.jpt <- which(colnames(tmp) %in% ids.jpt)
ids.ceu <- which(colnames(tmp) %in% ids.ceu)
ids.yri <- which(colnames(tmp) %in% ids.yri)

ids.2pop <- c(ids.chb,ids.jpt)
ids.all <- c(ids.chb, ids.jpt, ids.ceu, ids.yri)


# Prepare the two subsets of the HapMap data set by removing all SNPs with at least missing value, and
# for which not all genotypes are observed.
# To avoid memory problems, this procedure is split into 27 chunks that are saved 
# in a directory that is created in the R working directory.

# Japanese from Tokyo vs. Han Chinese from Beijing

dir.create("tmp")

n.var <- 0   # Size of the data set without variables showing missing values

for(i in 1:27){
	tmp <- read.delim("Nsp_HapMap270.brlmm.call", header = FALSE, nrows = 10000,
		skip = (i-1) * 10000 + 1, row.names = 1)
	tmp <- tmp[ , ids.2pop]
	tmp <- as.matrix(tmp)
	tmp2 <- rowSums(tmp == "NN")
	tmp <- tmp[tmp2 == 0, ]
	n.var <- n.var + nrow(tmp)
	save(tmp, file = paste("tmp/tmp", i, ".RData", sep = ""))
}

hapmap2 <- matrix("", n.var, 90)  # Putting the chunks together

n.row<-0
for(i in 1:27){
	load(paste("tmp/tmp", i, ".RData", sep = ""))
	hapmap2[n.row + (1 : nrow(tmp)), ]<-tmp
	n.row <- n.row + nrow(tmp)
}


aa <- hapmap2 == "AA"
ab <- hapmap2 == "AB"
bb <- hapmap2 == "BB"

sumAA <- rowSums(aa)
sumAB <- rowSums(ab)
sumBB <- rowSums(bb)

rm(aa, ab, bb)

n.cat <- (sumAA > 0) + (sumAB > 0) + (sumBB > 0)  # Remove all SNPs showing less than three genotypes
hapmap2 <- hapmap2[n.cat == 3, ]

### If one additionally wants to remove all SNPs with a minor allele frequency <= 0.1.
# sumAA <- sumAA[n.cat == 3]  
# sumAB <- sumAB[n.cat == 3]
# sumBB <- sumBB[n.cat == 3]

# freqA <- (2 * sumAA + sumAB) / 180 # Computing allele frequencies
# freqB <- (2 * sumBB + sumAB) / 180
# freqMin <- pmin(freqA, freqB)  # Computing minor allele frequencies

# hapmap2 <- hapmap2[freqMin > 0.1, ]  # Removing all SNP with a minor allele frequency <= 0.1

hapmap2[hapmap2 == "AA"] <- 1  # Recode the genotypes for EBAM
hapmap2[hapmap2 == "AB"] <- 2
hapmap2[hapmap2 == "BB"] <- 3
mode(hapmap2) <- "numeric"


# Please remove the # from the following line if you would like to save this data set used in the EBAM 
# analysis to the R working directory:

# save(hapmap2, file = "hapmap_jptvschb.RData")


# Removing the chunk files and the directory from the R working directory.

unlink("tmp", recursive = TRUE)


# Now the same for all four HapMap populations


dir.create("tmp")

# Removing chunkwise all variables with one or more missing values. 

for(i in 1:27){
	tmp <- read.delim("Nsp_HapMap270.brlmm.call", header = FALSE, nrows = 10000,
		skip = (i - 1) * 10000 + 1, row.names = 1)
	tmp <- tmp[,ids.all]
	tmp <- as.matrix(tmp)
	tmp2 <- rowSums(tmp == "NN") 
	tmp <- tmp[tmp2 == 0, ]
	save(tmp, file = paste("tmp/tmp", i, ".RData", sep = ""))
}


dir.create("tmp2")
n.var <- 0 # Number of SNPs considered in the EBAM analysis

# Remove all SNPs for which not all three genotypes are observed.

for(i in 1:27){
	load(paste("tmp/tmp", i, ".RData", sep=""))
	sumAA <- rowSums(tmp == "AA")
	sumAB <- rowSums(tmp == "AB")
	sumBB <- rowSums(tmp == "BB")
	n.cat <- (sumAA>0) + (sumAB>0) + (sumBB>0)
	tmp <- tmp[n.cat == 3, ]
	# sumAA <- sumAA[n.cat == 3]
	# sumAB <- sumAB[n.cat == 3]
	# sumBB <- sumBB[n.cat == 3]
	# freqA <- (2 * sumAA + sumAB) / 420
	# freqB <- (2 * sumBB + sumAB) / 420
	# freqMin <- pmin(freqA, freqB)
	# tmp <- tmp[freqMin >= 0.1,]  # If one wishes to remove all SNP with a maf < 0.1.
	n.var <- n.var + nrow(tmp)
	save(tmp, file = paste("tmp2/tmp", i, ".RData", sep = ""))
}


hapmap4 <- matrix(0, n.var, 210)  # Putting the chunks together.

n.row<-0
for(i in 1:27){
	load(paste("tmp2/tmp", i, ".RData", sep = ""))
	tmp[tmp == "AA"] <- 1
	tmp[tmp == "AB"] <- 2
	tmp[tmp == "BB"] <- 3
	mode(tmp) <- "numeric"
	hapmap4[n.row + (1 : nrow(tmp)), ]<- tmp
	n.row <- n.row + nrow(tmp)
	cat(i,"\n")
}


# Please remove the # from the following line if you would like to save this data set used in the EBAM 
# analysis to the R working directory:

# save(hapmap4, file = "hapmap_all4pop.RData")


# Removing the chunk files and the directory from the R working directory.

unlink("tmp", recursive = TRUE)
unlink("tmp2", recursive = TRUE)


###########
###########
## Analysis of the HapMap Data Sets

# For reproducing the results of the HapMap analyses, siggenes version 1.11.13 should be used.
# Using siggenes version 1.10.x will also work, but will lead to (slightly) different results.

library(siggenes)


# Japanese from Tokyo vs. Han Chinese from Beijing

cl2 <- rep(1:2, e = 45)  # group labels

# EBAM analysis using ChiSquare-approximation and using permutation based method

ebam.out2approx <- ebam(hapmap2, cl2, method = cat.ebam, approx=TRUE)

ebam.out2 <- ebam(hapmap2, cl2, method = cat.ebam, rand = 123, n.subset = 5)

# arguments:
# method: a function for computing the necessary statistics for the EBAM analysis
# rand: sets the random number generator in a reproducible state
# n.subset: number of subsets in which the B permutations of the class labels are splitted when
#           computing the permuted z-values (by default, B = 100)

#####
# Table 2
print(ebam.out2, seq(0.89, 0.95, 0.01))


# Testing all four HapMap populations 

cl4 <- rep(1:4, c(45, 45, 60, 60))

ebam.out4approx <- ebam(hapmap4, cl4, method = cat.ebam, approx = TRUE)
ebam.out4 <- ebam(hapmap4, cl4, method = cat.ebam, n.subset = 5, rand = 123)


#####
# Generating the html-file available as Additional file 2.
# Warning: Executing this chunk will save an html-file to the R working directory.

# First you need to download the following R workspace that contains, e.g., the required RefSNP IDs,
# and to save it in the current R working directory
# http://www.biostat.jhsph.edu/~iruczins/publications/sm/2006.scharpf.bioinfo/mapping/mapping250kNsp.rda

load("mapping250kNsp.rda")
rs <- as.character(mapping250kNsp$dbSNP.RS.ID)
names(rs) <- as.character(mapping250kNsp$Probe.Set.ID)

ebam2html(ebam.out2, 0.9, "ebam.jpt.chb.html", addPlot = FALSE, refsnp = rs)


######
# Figure 1

z2 <- sort(ebam.out2@z)  
z4 <- sort(ebam.out4@z)

tmp.ids2 <- floor(seq(1, length(z2), le = 1000))  # prevents that the size of the eps-file becomes too large
tmp.ids4 <- floor(seq(1, length(z4), le = 1000))

d2 <- denspr(z2, df = 3, knots.mode = FALSE)   # Density estimation used when df of ChiSquare-dist. is <= 2
d4 <- denspr(z4)   # Density estimation used when df of ChiSquare-distribution is >= 3
d4.med <- denspr(z4, knots.mode = FALSE)    # using default inner knots

# Remove the # at the beginning and the end of the following code chunk to save this
# figure as an eps-file in the R working space.

# postscript("figure1.eps", horizontal = FALSE, height = 6)
par(mfrow = c(2, 2), mar = c(5, 4, 1, 1))
hist(z2, nclass.wand(z2), freq = FALSE, main = "", xlab = "z")
lines(z2[tmp.ids2], d2$y[tmp.ids2], col=2,lwd=3)
plot(z2[tmp.ids2], dchisq(z2[tmp.ids2], 2), lwd = 2, type = "l", bty = "n", xlab = "z", ylab = "Density")
lines(z2[tmp.ids2], d2$y[tmp.ids2], col=2,lwd = 2,lty="dashed")
hist(z4, nclass.wand(z4), freq = FALSE, main = "", xlab = "z")
lines(z4[tmp.ids4], d4$y[tmp.ids4], col = 2, lwd = 3)
lines(z4[tmp.ids4], d4.med$y[tmp.ids4], col = 5, lwd = 3)
tmp <- c(qchisq(((1:1000) - 0.5) / 1000, 6), 100)
plot(tmp, dchisq(tmp, 6),type = "l", xlim=c(0,100),lwd = 2, bty = "n", xlab = "z", ylab = "Density")
lines(z4[tmp.ids4], d4$y[tmp.ids4], col = 2, lwd = 2)
# dev.off()


####
# Figure 2

r2 <- sort(rchisq(100000, 2))   # Draw 100,000 observations from a ChiSquare-Distribution with 2,
r3 <- sort(rchisq(100000, 3))   # 3,
r4 <- sort(rchisq(100000, 4))   # 4, or
r5 <- sort(rchisq(100000, 5))   # 5 degrees of freedom

pseq <- floor(seq(1, 100000, le = 1000))   # prevents that the size of the eps-file gets too large


dr2 <- denspr(r2, df = 3, knots.mode = FALSE)   # Density estimation as done in the EBAM analysis
dr3 <- denspr(r3)   # Density estimation as done in the EBAM analysis
dr3.med <- denspr(r3, knots.mode = FALSE)  # Density estimation using the default inner knots
dr4 <- denspr(r4)
dr4.med <- denspr(r4, knots.mode = FALSE)
dr5 <- denspr(r5)
dr5.med <- denspr(r5, knots.mode = FALSE)


# Remove the # at the beginning and the end of the following code chunk to save this
# figure as an eps-file in the R working space.

# postscript("figure2.eps", horizontal = FALSE, height = 6.5)
par(mfrow = c(2, 2), mar = c(5, 4, 2.5, 1))
plot(r2[pseq], dchisq(r2[pseq], 2), xlab = expression(chi^2), lwd = 2, type = "l", col = 1,
	ylab = "Density", main = "df = 2")
lines(r2[pseq], dr2$y[pseq], lwd = 2, col = 2, lty = 5)
plot(r3[pseq], dchisq(r3[pseq], 3), xlab = expression(chi^2), lwd = 2, type = "l", col = 1,
	ylim = c(0, max(dr3$y)), ylab = "Density", main = "df = 3")
lines(r3[pseq], dr3.med$y[pseq], lwd = 2, col = 5, lty = 1)
lines(r3[pseq], dr3$y[pseq], lwd = 2, col = 2, lty = 5)
plot(r4[pseq], dchisq(r4[pseq], 4), xlab = expression(chi^2), lwd = 2, type = "l", col = 1,
	ylab = "Density", main = "df = 4")
lines(r4[pseq], dr4.med$y[pseq], lwd = 2, col = 5, lty = 1)
lines(r4[pseq], dr4$y[pseq], lwd = 2, col = 2, lty = 5)
plot(r5[pseq], dchisq(r5[pseq], 5), xlab = expression(chi^2), lwd = 2, type = "l", col = 1,
	ylab = "Density", main = "df = 5")
lines(r5[pseq], dr5.med$y[pseq], lwd = 2, col = 5, lty = 1)
lines(r5[pseq], dr5$y[pseq], lwd = 2, col = 2, lty = 5)
#dev.off()


##########################
##########################
## Simulation

# Again, you need to download a file, namely 
# http://www.statistik.uni-dortmund.de/~schwender/sim_ebamsnp.RData
# and save it in the R working directory. This R workspace contains three objects:
#
# sim:      the simulated data set used in the analysis of SNP interactions
# sim2:     the simulated data set used to specify the importances of the genotypes found in the application 
#           logicFS to sim
# make.ia:  a function that generates the SNP interactions


load("sim_ebamsnp.RData")

e1 <- ebam(t(sim$X) + 1 , sim$y + 1, method = cat.ebam, B = 1000, rand = 123)  # EBAM applied to individual SNPs 

m.out <- make.ia(sim$X + 1, 1:50)   # Generate the two-way interactions
X2 <- t(m.out)

tmp <- sort(unique(as.vector(X2)))   # Recode the variables for the use in EBAM   
for(i in 1:9) X2[X2 == tmp[i]] <- i

tmp<-apply(X2, 1, function(x) length(unique(x)))   # Compute the number of levels that the interactions show


# Apply EBAM to all two-way interactions that show all nine genotypes.

e2 <- ebam(X2[tmp == 9, ], sim$y + 1, method = cat.ebam, rand = 123, B = 1000)


#####
# Figure 3

# postscript("figure3.eps", horizontal = FALSE, height = 7.5)
par(mfrow = c(2, 2), mar = c(3.5, 4, 1, 1), mgp = c(2, 0.6, 0))
plot(e1, 0.9, sig.col = 2, sig.cex = 1, cex = 0.8, stats.cex = 1, cex.lab = 1.1,
	main = "", xlab = "z", pch = 16, y.intersp=1.1)
text(16.3, 0.965, "SNP6", pos = 2, col = 2, font = 2)
text(12.0, 0.76, "SNP19", pos = 4, font = 2)
text(10.1, 0.59, "SNP15", pos = 4, font = 2)
points(e1@z[7], e1@posterior[7], cex=0.8, pch = 16, col = 3)
text(5.2, 0.3128, "SNP7", pos = 2, col = 3, font = 2)
plot(e2, 0.9, sig.col = 2, sig.cex = 1, cex =.5, stats.cex = 1, cex.lab = 1.1,
	main = "", xlab = "z", pch = 16, y.intersp = 1.1)
text(53.4, 0.93, "SNP6:SNP7", col = 2, pos = 2, font = 2)
# dev.off()


####################
####################
## Importance Measure

# logicFS version 1.7.6 or later has to be used to compute the EBAM based importance measure

library(logicFS)

bin <- make.snp.dummy(sim$X + 1)  # Generating the dummy variables for the SNPs

my.anneal <- logreg.anneal.control(start = 2, end = -2, iter = 50000)  # Setting the options for Simulated
                                                                       # Annealing used in logic regression

# Application of logicFS to the simulated data set

log.out <- logic.bagging(bin, sim$y, B = 50, nleaves = 4, anneal.control = my.anneal, rand = 123)


# Compute the EBAM based importance measure on the same data set to which logicFS has been applied.

train.vim <- vim.ebam(log.out, nameEBAM = "trainEBAM", B = 1000, rand = 123)


# Compute the EBAM based importance measure on a data set with new observations.

bin2 <- make.snp.dummy(sim2$X + 1)
test.vim <- vim.ebam(log.out, data = bin2, cl = sim2$y, nameEBAM = "testEBAM", B = 1000, rand = 123)


#####
# Figure 4

# postscript("figure4.eps", horizontal = FALSE, height = 7)
par(mfrow = c(2, 2),mar = c(3.5, 4, 1,1), mgp = c(2, 0.6, 0))
plot(trainEBAM, 0.9, sig.col = 2, sig.cex = 1, cex = 0.8, stats.cex = 1, cex.lab = 1.1,
	main = "", xlab = "z", pch = 16, y.intersp = 1.1)
plot(testEBAM, 0.9, sig.col = 2, sig.cex = 1, cex = 0.8, stats.cex = 1, cex.lab = 1.1,
	main = "", xlab = "z", pch = 16, y.intersp = 1.1)
# dev.off()


###############

# Table 3: Performing a pairwise comparison of the HapMap populations.
# The following code chunk can be used to perform the comparison between JPT and CHB.
# For other comparisons, modify the code chunk appropriately.

tmp<-hapmap4[ ,cl4 %in% c(1, 2)]  # 1: JPT, 2: CHB, 3: YRI, 4: CEU, replace c(1,2) by the two integers
                                  # corresponding to the two populations that should be compared
dim(tmp)
rs <-numeric(nrow(tmp))
rs <- rs + (rowSums(tmp == 1) > 0)
rs <- rs + (rowSums(tmp == 2) > 0)
rs <- rs + (rowSums(tmp == 3) > 0)
table(rs)
tmp<-tmp[rs == 3,]
ebam.jptchb <- ebam(tmp, rep(1:2, c(45,45)),method = cat.ebam, rand = 123)  # JPT, CHB: 45,  YRI, CEU: 60
                                    # Replace c(45,45) by the two numbers of observations that correspond
                                    # to the two populations that should be compared, where the first
                                    # number codes for the population with the smaller index (see first
                                    # line of this code chunk.
                                    # Replace ebam.jptchb appropriately.
